# Supplementary material for: Favipiravir (T-705) Protects IFNAR−/− Mice against Lethal Zika Virus Infection in a Sex-Dependent Manner
Source: Microorganisms. 2021 May 29;9(6):1178. doi: 10.3390/microorganisms9061178 (PMC8227069; doi:10.3390/microorganisms9061178)
Supplement: Supplementary file 1 [file microorganisms-09-01178-s001.zip]

Archive with 1 entries (1 files):
- microorganisms-1221711-supplementary.pdf
